# Supplementary material for: Enhancement of Emodin Production by Medium Optimization and KH2PO4 Supplementation in Submerged Fermentation of Marine-Derived Aspergillus favipes HN4-13
Source: Mar Drugs. 2021 Jul 26;19(8):421. doi: 10.3390/md19080421 (PMC8398268; doi:10.3390/md19080421)
Supplement: Supplementary file 1 [file marinedrugs-19-00421-s001.zip]

Archive with 1 entries (1 files):
- marinedrugs-1275131-supplementary.pdf
